# Supplementary material for: An Analysis of Overstory Tree Canopy Cover in Sites Occupied by Native and Introduced Cottontails in the Northeastern United States with Recommendations for Habitat Management for New England Cottontail
Source: PLoS One. 2015 Aug 12;10(8):e0135067. doi: 10.1371/journal.pone.0135067 (PMC4534376; doi:10.1371/journal.pone.0135067)
Supplement: S1 Dataset — (XLSX) [file pone.0135067.s001.xlsx]

## Sheet: Notes
Notes on Attributes in "DATA" page
Plot	Plot number of randomly cottontail locations with minimum distance of 150 m, N = 168 per species
Species	NEC = New England Cottontail, EC = Eastern Cottontail
Zone	NE = Northeast, SE = Southeast, S = South, SW = Southwest
CC_75m	Mean overstory tree canopy cover within 75m of each point
CC_150m	Mean overstory tree canopy cover (within 75m) of 10 pseudo absence points within 150m
CC_1k	Mean overstory tree canopy cover (within 75m) of 100 pseudo absence points within 1km
CC_3k	Mean overstory tree canopy cover (within 75m) of 100 pseudo absence points within 3km
CC75_0	Percent of points in tree canopy class: non-forest (1 point per sample location within 75m)
CC75_1-20	Percent of points in tree canopy class: 1-20% (1 point per sample location within 75m)
CC75_21-40	Percent of points in tree canopy class: 21-40% (1 point per sample location within 75m)
CC75_41-60	Percent of points in tree canopy class: 41-60% (1 point per sample location within 75m)
CC75_61-80	Percent of points in tree canopy class: 61-80% (1 point per sample location within 75m)
CC75_81-100	Percent of points in tree canopy class: 81-100% (1 point per sample location within 75m)
CC150_0	Percent of points in tree canopy class: non-forest (10 pseudo absence points per sample location within 150m)
CC150_1-20	Percent of points in tree canopy class: 1-20% (10 pseudo absence points per sample location within 150m)
CC150_21-40	Percent of points in tree canopy class: 21-40% (10 pseudo absence points per sample location within 150m)
CC150_41-60	Percent of points in tree canopy class: 41-60% (10 pseudo absence points per sample location within 150m)
CC150_61-80	Percent of points in tree canopy class: 61-80% (10 pseudo absence points per sample location within 150m)
CC150_81-100	Percent of points in tree canopy class: 81-100% (10 pseudo absence points per sample location within 150m)
CC1K_0	Percent of points in tree canopy class: non-forest (100 pseudo absence points per sample location within 1km)
CC1K_1-20	Percent of points in tree canopy class: 1-20% (100 pseudo absence points per sample location within 1km)
CC1K_21-40	Percent of points in tree canopy class: 21-40% (100 pseudo absence points per sample location within 1km)
CC1K_41-60	Percent of points in tree canopy class: 41-60% (100 pseudo absence points per sample location within 1km)
CC1K_61-80	Percent of points in tree canopy class: 61-80% (100 pseudo absence points per sample location within 1km)
CC1K_81-100	Percent of points in tree canopy class: 81-100% (100 pseudo absence points per sample location within 1km)
CC3K_0	Percent of points in tree canopy class: non-forest (100 pseudo absence points per sample location within 3km)
CC3K_1-20	Percent of points in tree canopy class: 1-20% (100 pseudo absence points per sample location within 3km)
CC3K_21-40	Percent of points in tree canopy class: 21-40% (100 pseudo absence points per sample location within 3km)
CC3K_41-60	Percent of points in tree canopy class: 41-60% (100 pseudo absence points per sample location within 3km)
CC3K_61-80	Percent of points in tree canopy class: 61-80% (100 pseudo absence points per sample location within 3km)
CC3K_81-100	Percent of points in tree canopy class: 81-100% (100 pseudo absence points per sample location)

## Sheet: Data
Plot	Species	Zone	CC_75m	CC_150m	CC_1k	CC_3k	CC75_0	CC75_1-20	CC75_21-40	CC75_41-60	CC75_61-80	CC75_81-100	CC150_0	CC150_1-20	CC150_21-40	CC150_41-60	CC150_61-80	CC150_81-100	CC1K_0	CC1K_1-20	CC1K_21-40	CC1K_41-60	CC1K_61-80	CC1K_81-100	CC3K_0	CC3K_1-20	CC3K_21-40	CC3K_41-60	CC3K_61-80	CC3K_81-100
1	EC	SE	44.7857	48.2407	55.0368	59.4275	0	0	0	1	0	0	0	0	0.2	0.5	0.3	0	0.25	0	0.03	0.52	0.2	0	0.15	0.02	0.07	0.43	0.33	0
2	EC	SE	52.2917	54.7554	51.6422	57.6528	0	0	0	1	0	0	0	0	0	0.7	0.3	0	0.11	0.01	0.15	0.6	0.13	0	0.22	0.02	0.1	0.39	0.27	0
3	EC	SE	56.4389	57.9287	56.7136	59.7005	0	0	0	1	0	0	0	0	0	0.7	0.3	0	0.07	0	0.09	0.52	0.32	0	0.11	0	0.09	0.45	0.35	0
4	NEC	SE	65	65.1832	62.2457	60.4801	0	0	0	0	1	0	0	0	0	0.2	0.8	0	0.29	0.01	0.07	0.26	0.37	0	0.27	0.04	0.08	0.21	0.4	0
5	NEC	SE	46.6667	55.5229	58.2584	63.3156	0	0	0	1	0	0	0	0	0	0.9	0.1	0	0	0	0.03	0.57	0.38	0.02	0	0	0.02	0.44	0.47	0.07
6	NEC	SE	54.0476	59.7154	61.0922	61.1322	0	0	0	1	0	0	0	0	0	0.5	0.5	0	0.13	0	0.18	0.32	0.37	0	0.11	0.02	0.21	0.26	0.4	0
7	NEC	SE	75.6557	65.6371	63.1836	62.1845	0	0	0	0	1	0	0	0	0	0.3	0.7	0	0.12	0.02	0.08	0.24	0.54	0	0.23	0.01	0.07	0.24	0.43	0.02
8	NEC	SE	35	44.6774	59.4615	63.2397	0	0	1	0	0	0	0	0	0.2	0.4	0.4	0	0.29	0.03	0.13	0.22	0.33	0	0.21	0	0.03	0.27	0.47	0.02
9	NEC	SE	74.5146	66.4004	61.1412	62.467	0	0	0	0	1	0	0	0	0	0.4	0.6	0	0	0	0.04	0.44	0.52	0	0.08	0	0.1	0.3	0.51	0.01
10	NEC	SE	57.766	66.1546	67.8176	61.9904	0	0	0	1	0	0	0	0	0	0.1	0.9	0	0	0.01	0.01	0.24	0.71	0.03	0.02	0	0.05	0.5	0.42	0.01
11	NEC	SE	62.7778	55.1004	62.622	60.8105	0	0	0	0	1	0	0	0	0	0.8	0.2	0	0.01	0.01	0.07	0.34	0.57	0	0.1	0.01	0.07	0.38	0.43	0.01
12	NEC	SE	68.5398	59.926	58.127	60.8857	0	0	0	0	1	0	0	0	0.1	0.4	0.5	0	0.04	0	0.15	0.39	0.42	0	0.21	0	0.12	0.28	0.39	0
13	NEC	SE	64.4631	58.7026	58.0905	59.4482	0	0	0	0	1	0	0	0	0	0.7	0.3	0	0.17	0.01	0.15	0.34	0.33	0	0.22	0.02	0.13	0.3	0.33	0
14	NEC	SE	54.7959	62.4678	59.6057	60.0286	0	0	0	1	0	0	0	0	0	0.6	0.4	0	0.1	0	0.05	0.45	0.4	0	0.08	0	0.05	0.46	0.41	0
15	EC	SE	65.8621	68.1047	64.4907	62.82	0	0	0	0	1	0	0	0	0	0.2	0.8	0	0.04	0.01	0.08	0.29	0.56	0.02	0.19	0.03	0.05	0.27	0.46	0
16	EC	SE	42.9412	45.8475	49.3471	57.9733	0	0	0	1	0	0	0.1	0	0.3	0.6	0	0	0.1	0.02	0.35	0.46	0.07	0	0.17	0.02	0.09	0.43	0.29	0
17	EC	SE	36.7188	47.5515	62.4061	59.8164	0	0	1	0	0	0	0	0	0.4	0.5	0.1	0	0.07	0	0.03	0.42	0.48	0	0.07	0	0.09	0.39	0.45	0
18	EC	SE	75	69.0331	61.9738	61.4345	0	0	0	0	1	0	0	0	0.2	0.2	0.6	0	0.06	0.04	0.07	0.31	0.52	0	0.17	0.02	0.1	0.24	0.47	0
19	EC	SE	46.1111	55.508	62.7027	60.3884	0	0	0	1	0	0	0	0	0.1	0.9	0	0	0.05	0	0.05	0.37	0.53	0	0.15	0	0.09	0.4	0.36	0
20	EC	SE	58.0952	67.4583	65.2517	61.3621	0	0	0	1	0	0	0	0	0	0.5	0.5	0	0.04	0	0.04	0.34	0.58	0	0.07	0	0.07	0.39	0.46	0.01
21	EC	SE	45	45	45.3235	49.2965	0	0	0	1	0	0	0.3	0	0	0.7	0	0	0.27	0	0.1	0.6	0.03	0	0.26	0.01	0.05	0.6	0.08	0
22	EC	SE	0	0	52.0051	58.6358	1	0	0	0	0	0	0.9	0	0	0	0	0	0.33	0.02	0.16	0.38	0.11	0	0.35	0.01	0.09	0.32	0.23	0
23	EC	SE	37.2222	40.6735	54.1788	60.8754	0	0	1	0	0	0	0	0	0.5	0.5	0	0	0.04	0.01	0.16	0.49	0.3	0	0.18	0.01	0.09	0.3	0.41	0.01
24	EC	SE	45	46.6749	49.5209	60.2271	0	0	0	1	0	0	0.1	0	0	0.9	0	0	0.58	0	0.15	0.23	0.04	0	0.52	0	0.07	0.23	0.17	0.01
25	EC	SE	59.9333	68.697	64.5271	62.4287	0	0	0	1	0	0	0	0	0	0.2	0.8	0	0	0	0.04	0.3	0.66	0	0.03	0	0.05	0.35	0.57	0
26	EC	SE	46.6667	55.5229	58.2584	63.3156	0	0	0	1	0	0	0	0	0	0.8	0.2	0	0	0	0.07	0.54	0.37	0.02	0	0	0.04	0.41	0.49	0.06
27	EC	SE	63.6154	72.5918	59.9021	56.8837	0	0	0	0	1	0	0	0	0.3	0.2	0.5	0	0.26	0	0.06	0.3	0.38	0	0.3	0.01	0.11	0.31	0.27	0
28	EC	SE	65.5	50.099	53.1546	56.6926	0	0	0	0	1	0	0	0	0.4	0.6	0	0	0.03	0.05	0.24	0.35	0.33	0	0.1818	0.0152	0.1061	0.4545	0.2424	0
29	EC	SE	45	43.8889	52.7258	57.6656	0	0	0	1	0	0	0.4	0	0	0.6	0	0	0.34	0	0.12	0.38	0.16	0	0.2	0.03	0.11	0.38	0.28	0
30	EC	SE	45	43.1609	58.4901	58.1305	0	0	0	1	0	0	0.1	0	0	0.9	0	0	0.04	0	0.11	0.47	0.38	0	0.15	0	0.15	0.34	0.36	0
31	EC	SE	66.1111	62.7717	51.2167	58.1101	0	0	0	0	1	0	0.2	0	0	0.2	0.6	0	0.07	0.01	0.17	0.63	0.12	0	0.29	0.01	0.07	0.38	0.25	0
32	EC	SE	62.2043	64.3089	63.9243	63.0269	0	0	0	0	1	0	0	0	0	0.2	0.8	0	0	0	0.02	0.3	0.68	0	0.01	0	0.06	0.38	0.55	0
33	EC	SE	43.642	57.681	60.9503	61.6919	0	0	0	1	0	0	0	0	0	0.8	0.2	0	0.02	0	0.04	0.46	0.48	0	0.02	0	0.06	0.41	0.51	0
34	EC	SE	41.1972	54.7581	65.0886	64.2781	0	0	0	1	0	0	0	0	0.1	0.5	0.4	0	0	0	0.04	0.28	0.68	0	0.01	0	0.09	0.3	0.6	0
35	EC	SE	40	41.4103	51.8129	56.5575	0	0	1	0	0	0	0.7	0	0	0.3	0	0	0.24	0.01	0.21	0.36	0.18	0	0.31	0.01	0.12	0.34	0.22	0
36	EC	SE	64.1111	65.348	57.8096	60.0247	0	0	0	0	1	0	0	0	0	0.5	0.5	0	0.13	0.01	0.1	0.44	0.32	0	0.14	0.01	0.03	0.41	0.41	0
37	EC	SE	45	44.4048	50.2933	58.9019	0	0	0	1	0	0	0.7	0	0	0.3	0	0	0.21	0	0.03	0.67	0.07	0.02	0.06	0.01	0.06	0.62	0.25	0
38	EC	SE	44.5238	44.1761	55.2096	56.1325	0	0	0	1	0	0	0	0	0	0.9	0.1	0	0.16	0	0.03	0.57	0.24	0	0.15	0	0.04	0.6	0.2	0.01
39	EC	SE	0	43.6139	49.8328	51.2858	1	0	0	0	0	0	0.3	0	0.2	0.5	0	0	0.14	0	0.1	0.64	0.12	0	0.27	0.01	0.09	0.57	0.06	0
40	EC	SE	0	42.6056	46.5028	48.9558	1	0	0	0	0	0	0.3	0	0.1	0.6	0	0	0.29	0	0.11	0.57	0.03	0	0.4	0	0.1	0.43	0.07	0
41	EC	SE	45	45	48.2245	47.618	0	0	0	1	0	0	0.3	0	0	0.7	0	0	0.29	0	0.12	0.52	0.07	0	0.4	0	0.08	0.47	0.05	0
42	EC	SE	68.8462	65.625	54.2435	59	0	0	0	0	1	0	0	0	0.1	0.3	0.6	0	0.02	0.01	0.2	0.44	0.33	0	0.3	0.01	0.11	0.27	0.31	0
43	EC	SE	44.8876	56.7787	58.7469	60.9115	0	0	0	1	0	0	0	0	0	0.7	0.3	0	0.02	0.02	0.09	0.47	0.4	0	0.19	0	0.09	0.34	0.38	0
44	EC	SE	0	0	54.9208	57.8554	1	0	0	0	0	0	1	0	0	0	0	0	0.56	0	0.01	0.3	0.13	0	0.6	0	0.05	0.23	0.11	0.01
45	EC	SE	35	52.6866	49.1155	57.1194	0	0	1	0	0	0	0.4	0	0.1	0.5	0	0	0.63	0	0.07	0.25	0.05	0	0.68	0	0.05	0.18	0.09	0
46	EC	SE	0	35	46.0165	57.8528	1	0	0	0	0	0	0.6	0	0.4	0	0	0	0.48	0	0.18	0.31	0.03	0	0.66	0	0.05	0.16	0.12	0.01
47	EC	SE	0	0	49.5195	58.4962	1	0	0	0	0	0	1	0	0	0	0	0	0.55	0	0.12	0.27	0.06	0	0.55	0	0.06	0.26	0.13	0
48	EC	SE	0	41.1224	43.7687	57.5292	1	0	0	0	0	0	0.5	0	0.1	0.4	0	0	0.6	0.02	0.11	0.25	0.02	0	0.57	0	0.05	0.23	0.15	0
49	EC	SE	0	0	43.8444	56.8516	1	0	0	0	0	0	0.9	0	0.1	0	0	0	0.6	0	0.12	0.27	0.01	0	0.54	0	0.07	0.29	0.1	0
50	EC	SE	0	65	46.8723	57.9857	1	0	0	0	0	0	0.9	0	0.1	0	0	0	0.65	0	0.1	0.24	0.01	0	0.56	0	0.02	0.3	0.12	0
51	EC	SE	0	0	45.1835	52.7524	1	0	0	0	0	0	1	0	0	0	0	0	0.72	0	0.01	0.26	0.01	0	0.65	0	0.06	0.18	0.11	0
52	NEC	NE	55.7246	53.765	57.1622	62.7464	0	0	0	1	0	0	0	0	0.2	0.5	0.3	0	0.32	0.02	0.1	0.38	0.18	0	0.14	0.01	0.1	0.31	0.39	0.05
53	NEC	NE	35.7692	36.3592	57.7539	61.8079	0	0	1	0	0	0	0	0	0.8	0.2	0	0	0.18	0	0.18	0.49	0.14	0.01	0.18	0.01	0.06	0.34	0.36	0.05
54	NEC	NE	0	0	62.7134	68.8056	1	0	0	0	0	0	0.9	0	0.1	0	0	0	0.32	0.02	0.08	0.34	0.19	0.05	0.2	0	0.05	0.27	0.36	0.12
55	NEC	NE	35.7407	42.2789	56.0281	60.335	0	0	1	0	0	0	0	0	0.5	0.5	0	0	0.06	0	0.13	0.56	0.25	0	0.1	0	0.08	0.41	0.36	0.05
56	NEC	S	66.1236	55.7731	67.7849	71.6116	0	0	0	0	1	0	0	0	0	0.8	0.2	0	0	0	0.01	0.32	0.65	0.02	0	0	0.01	0.08	0.88	0.03
57	NEC	S	53.0374	56.3732	67.9099	71.7441	0	0	0	1	0	0	0	0	0	0.7	0.3	0	0	0	0	0.26	0.71	0.03	0	0	0.02	0.14	0.84	0
58	EC	SW	62.9286	61.1765	72.4481	72.5037	0	0	0	0	1	0	0	0	0.2	0.2	0.6	0	0.01	0	0.07	0.17	0.53	0.22	0.06	0	0.05	0.22	0.49	0.18
59	NEC	SW	62.9286	61.1765	72.4481	72.5037	0	0	0	0	1	0	0	0.1	0.3	0.2	0.4	0	0	0	0.06	0.18	0.54	0.22	0.03	0	0.05	0.17	0.47	0.28
60	NEC	S	84.1275	82.4385	80.3814	81.2199	0	0	0	0	0	1	0	0	0	0	0.2	0.8	0	0	0.01	0.01	0.38	0.6	0	0	0.01	0	0.26	0.73
61	EC	S	68.6735	61.9756	71.6292	72.1445	0	0	0	0	1	0	0.1	0	0	0.4	0.5	0	0.01	0	0.1	0.18	0.65	0.06	0.03	0	0.06	0.07	0.76	0.08
62	NEC	S	64.2771	65.7692	69.3403	69.1723	0	0	0	0	1	0	0	0	0	0.5	0.5	0	0.04	0	0.05	0.22	0.51	0.18	0.07	0.02	0.09	0.24	0.45	0.13
63	EC	S	62.7477	58.2265	65.7412	69.8282	0	0	0	0	1	0	0	0	0	0.7	0.3	0	0.01	0	0.06	0.26	0.62	0.05	0.02	0.02	0.09	0.24	0.48	0.15
64	EC	S	73.8591	74.5487	72.0645	75.4468	0	0	0	0	1	0	0	0	0	0	1	0	0	0	0	0.09	0.79	0.12	0.01	0	0	0.06	0.68	0.25
65	NEC	SW	82.5229	82.8583	82.1405	82.7158	0	0	0	0	0	1	0	0	0	0	0.3	0.7	0	0	0.01	0.05	0.08	0.86	0	0	0	0.05	0.16	0.79
66	EC	S	59.4681	55.0686	67.4717	71.1546	0	0	0	1	0	0	0	0	0	0.6	0.4	0	0.02	0	0.04	0.25	0.68	0.01	0.04	0.01	0.01	0.11	0.71	0.12
67	NEC	SW	73.9474	76.0409	77.106	77.1524	0	0	0	0	1	0	0	0	0.1	0.2	0.4	0.3	0.01	0	0.02	0.11	0.36	0.5	0.01	0	0.07	0.17	0.34	0.41
68	EC	SW	63.5321	76.4208	77.229	77.1909	0	0	0	0	1	0	0	0	0.1	0	0.4	0.5	0.01	0	0.01	0.11	0.41	0.46	0.05	0	0.07	0.12	0.36	0.4
69	EC	SW	56.5789	66.7292	78.204	77.3592	0	0	0	1	0	0	0	0	0	0.5	0.2	0.3	0.01	0	0.01	0.12	0.39	0.47	0	0.01	0.08	0.1	0.29	0.52
70	NEC	SW	58.7671	74.0328	78.3474	77.3922	0	0	0	1	0	0	0	0	0	0.2	0.4	0.4	0.01	0	0	0.09	0.34	0.56	0.03	0	0.06	0.11	0.3	0.5
71	EC	SW	80.1724	64.0411	74.7859	76.9376	0	0	0	0	0	1	0.3	0	0	0.3	0.4	0	0.01	0	0.02	0.16	0.44	0.37	0.03	0	0.03	0.09	0.31	0.54
72	EC	SW	58.6842	66.0063	74.3649	77.2952	0	0	0	1	0	0	0.1	0	0	0.3	0.6	0	0.09	0.01	0.04	0.12	0.48	0.26	0.07	0.02	0.07	0.09	0.24	0.51
73	EC	SW	47.9474	65.8266	75.6019	77.4626	0	0	0	1	0	0	0	0	0	0.3	0.7	0	0.07	0.02	0.03	0.08	0.41	0.39	0.13	0.01	0.03	0.05	0.31	0.47
74	NEC	SW	76.2081	79.8942	78.6006	75.1201	0	0	0	0	1	0	0	0	0	0	0.7	0.3	0	0	0.03	0.05	0.37	0.55	0	0	0.02	0.14	0.45	0.39
75	NEC	SW	82.3832	70.8517	79.687	78.9146	0	0	0	0	0	1	0	0	0	0.2	0.3	0.5	0	0	0.01	0.12	0.28	0.59	0.02	0.02	0.07	0.1	0.29	0.5
76	EC	SW	79.2657	82.4429	81.061	79.7947	0	0	0	0	1	0	0	0	0	0	0.3	0.7	0	0	0	0.05	0.32	0.63	0.01	0	0	0.05	0.34	0.6
77	EC	SW	69.6309	75.7344	79.8748	80.3566	0	0	0	0	1	0	0	0	0.1	0	0.5	0.4	0.17	0	0.09	0.11	0.21	0.42	0.04	0	0.01	0.11	0.21	0.63
78	EC	S	60.1961	58.8913	68.4988	71.1219	0	0	0	0	1	0	0	0	0.4	0.2	0.4	0	0.04	0	0.04	0.24	0.65	0.03	0.03	0	0.02	0.18	0.69	0.08
79	NEC	S	59.4681	55.0686	67.4717	71.1546	0	0	0	1	0	0	0	0	0.1	0.7	0.2	0	0.02	0	0.02	0.26	0.67	0.03	0.05	0	0.02	0.11	0.74	0.08
80	EC	SW	37.1739	57.4746	75.2349	77.079	0	0	1	0	0	0	0.1	0	0.2	0.5	0.2	0	0.07	0	0.09	0.1	0.3	0.44	0.04	0	0.05	0.15	0.3	0.46
81	EC	S	33.2353	57.8788	73.4237	75.1277	0	0	1	0	0	0	0	0	0.5	0.3	0.2	0	0	0	0.05	0.15	0.57	0.23	0	0	0.03	0.12	0.53	0.32
82	NEC	S	33.2353	57.8788	73.4237	75.1277	0	0	1	0	0	0	0	0.1	0.3	0.3	0.3	0	0.07	0.01	0.05	0.14	0.51	0.22	0.01	0	0.05	0.12	0.55	0.27
83	EC	S	73.5294	71.8817	64.6423	64.4632	0	0	0	0	1	0	0	0	0	0.2	0.8	0	0.06	0.01	0.2	0.17	0.54	0.02	0.08	0.02	0.1	0.25	0.55	0
84	NEC	SW	65.3448	70.9111	73.5463	74.0558	0	0	0	0	1	0	0	0	0	0.2	0.8	0	0.04	0	0.07	0.12	0.55	0.22	0.04	0	0.04	0.12	0.51	0.29
85	NEC	SW	70.7047	73.6747	79.9154	80.3959	0	0	0	0	1	0	0	0	0	0.1	0.5	0.4	0.19	0	0.08	0.07	0.25	0.41	0.09	0.02	0.05	0.1	0.16	0.58
86	EC	SW	85	80.4626	73.2939	76.9139	0	0	0	0	0	1	0	0	0	0	0.3	0.7	0.06	0.03	0.07	0.16	0.43	0.25	0.04	0.03	0.12	0.16	0.22	0.43
87	EC	SW	71.5772	75.6061	79.773	80.3767	0	0	0	0	1	0	0	0	0	0.2	0.2	0.6	0.12	0	0.05	0.06	0.24	0.53	0.08	0.01	0.03	0.06	0.14	0.68
88	EC	SW	85	80.6391	72.4144	75.2262	0	0	0	0	0	1	0.2	0	0.3	0	0.2	0.3	0.23	0.02	0.1	0.15	0.28	0.22	0.11	0.01	0.09	0.1	0.25	0.44
89	NEC	S	33.5714	56.5084	62.4679	65.1944	0	0	1	0	0	0	0	0	0.6	0.3	0.1	0	0.04	0	0.25	0.16	0.54	0.01	0.03	0.02	0.12	0.25	0.58	0
90	EC	S	33.5714	56.5084	62.4679	65.1944	0	0	1	0	0	0	0	0	0.2	0.4	0.4	0	0.09	0.01	0.19	0.25	0.46	0	0.01	0.02	0.13	0.3	0.54	0
91	EC	S	56.2371	56.2401	66.7864	68.8031	0	0	0	1	0	0	0	0.2	0.3	0.2	0.2	0.1	0.04	0.01	0.07	0.18	0.7	0	0.01	0	0.13	0.1	0.74	0.02
92	NEC	S	46.5152	49.6742	65.7779	67.3535	0	0	0	1	0	0	0	0	0.4	0.4	0.2	0	0	0.01	0.1	0.21	0.68	0	0.04	0.01	0.12	0.19	0.61	0.03
93	EC	S	40.7143	56.4021	65.9047	67.7052	0	0	0	1	0	0	0	0	0.3	0.3	0.4	0	0.1	0.02	0.07	0.28	0.53	0	0.04	0.03	0.1	0.21	0.58	0.04
94	NEC	S	0	46.7647	63.567	67.1522	1	0	0	0	0	0	0.6	0	0.1	0.2	0.1	0	0.08	0.02	0.16	0.22	0.51	0.01	0.05	0	0.13	0.15	0.63	0.04
95	NEC	S	46.0219	57.9439	60.9162	64.0452	0	0	0	1	0	0	0	0	0	0.5	0.5	0	0.11	0	0.23	0.26	0.4	0	0.07	0.02	0.14	0.27	0.5	0
96	EC	S	46.0219	57.9439	60.9162	64.0452	0	0	0	1	0	0	0	0	0.1	0.7	0.2	0	0.05	0.02	0.25	0.25	0.42	0.01	0.03	0.01	0.15	0.21	0.6	0
97	EC	S	56.8792	60.2666	61.7177	63.842	0	0	0	1	0	0	0	0	0.2	0.5	0.3	0	0.06	0.02	0.26	0.24	0.42	0	0.08	0.01	0.11	0.33	0.47	0
98	EC	SW	71.8504	75.9333	79.924	78.2563	0	0	0	0	1	0	0	0	0.1	0.1	0.4	0.4	0.03	0	0.02	0.08	0.2	0.67	0.03	0	0.01	0.13	0.25	0.58
99	NEC	SW	66.745	66.4614	69.9195	72.7722	0	0	0	0	1	0	0	0	0	0.4	0.6	0	0	0	0.02	0.21	0.67	0.1	0.04	0	0.04	0.18	0.47	0.27
100	NEC	SW	82.2483	78.1125	80.0317	78.2703	0	0	0	0	0	1	0	0	0	0.1	0.3	0.6	0.03	0	0.04	0.09	0.24	0.6	0.03	0	0.02	0.13	0.27	0.55
101	EC	SW	61.1538	68.1507	79.6808	78.1205	0	0	0	0	1	0	0.1	0	0	0.2	0.3	0.4	0.02	0	0.05	0.08	0.24	0.61	0.04	0.01	0.05	0.11	0.29	0.5
102	NEC	SW	69.2953	63.7072	69.1203	72.7003	0	0	0	0	1	0	0	0	0	0.1	0.9	0	0	0.01	0.03	0.23	0.61	0.12	0.02	0	0.04	0.19	0.56	0.19
103	EC	S	43.8591	52.5314	67.6271	71.8047	0	0	0	1	0	0	0	0	0	0.8	0.2	0	0	0	0	0.26	0.72	0.02	0	0.01	0.01	0.1	0.85	0.03
104	NEC	SW	69.8571	73.8679	74.4346	73.4929	0	0	0	0	1	0	0	0	0	0	1	0	0.06	0	0.01	0.16	0.49	0.28	0.02	0.01	0.06	0.12	0.56	0.23
105	EC	S	46.9149	62.4528	72.1265	72.5144	0	0	0	1	0	0	0	0	0	0.7	0.3	0	0.06	0	0.07	0.18	0.47	0.22	0.04	0	0.03	0.25	0.38	0.3
106	EC	S	50.5556	58.242	72.9351	70.0684	0	0	0	1	0	0	0	0.1	0	0.7	0.2	0	0.41	0.01	0.06	0.19	0.22	0.11	0.22	0.01	0.16	0.16	0.35	0.1
107	NEC	S	50.5556	58.242	72.9351	70.0684	0	0	0	1	0	0	0	0	0.1	0.7	0.2	0	0.43	0.03	0.08	0.13	0.26	0.07	0.22	0.02	0.13	0.21	0.32	0.1
108	NEC	S	46.9149	62.4528	72.1265	72.5144	0	0	0	1	0	0	0	0	0	0.6	0.4	0	0.09	0	0.03	0.18	0.52	0.18	0.02	0.01	0.06	0.23	0.39	0.29
109	NEC	SW	76.0067	74.6673	73.4067	73.7488	0	0	0	0	1	0	0	0	0	0	1	0	0.06	0.01	0.03	0.18	0.49	0.23	0.04	0	0.06	0.16	0.49	0.25
110	NEC	SW	73.9091	72.085	70.1685	75.8021	0	0	0	0	1	0	0	0	0	0.3	0.6	0.1	0.03	0	0.03	0.22	0.49	0.23	0.06	0	0.01	0.11	0.48	0.34
111	NEC	S	49.382	55.7407	68.6252	71.151	0	0	0	1	0	0	0	0.1	0.1	0.2	0.6	0	0.01	0	0.03	0.31	0.63	0.02	0.03	0	0.03	0.1	0.8	0.04
112	EC	SW	35	74.1176	74.558	73.6568	0	0	1	0	0	0	0.1	0	0.1	0.2	0.6	0	0.05	0	0.02	0.13	0.53	0.27	0.05	0	0.04	0.15	0.42	0.34
113	EC	SW	60.4839	73.2878	73.8067	73.997	0	0	0	0	1	0	0	0	0.1	0	0.9	0	0.03	0	0.06	0.14	0.51	0.26	0.01	0	0.02	0.16	0.53	0.28
114	NEC	SW	73.9474	75.7373	74.4199	73.703	0	0	0	0	1	0	0.1	0	0	0	0.7	0.2	0.06	0	0.05	0.15	0.53	0.21	0.03	0	0.02	0.21	0.5	0.24
115	NEC	S	81.4706	79.4465	75.0969	76.6385	0	0	0	0	0	1	0	0	0	0	0.5	0.5	0	0	0.06	0.14	0.39	0.41	0.07	0	0.01	0.12	0.42	0.38
116	EC	S	77.2951	73.5223	74.77	76.6387	0	0	0	0	1	0	0	0	0	0.3	0.4	0.3	0.01	0	0.03	0.06	0.6	0.3	0.1	0	0.01	0.08	0.36	0.45
117	EC	S	73.7629	72.3786	76.2395	77.4117	0	0	0	0	1	0	0	0	0	0.2	0.6	0.2	0.01	0.01	0.05	0.06	0.46	0.41	0	0	0.01	0.11	0.45	0.43
118	EC	S	73.3846	73.5299	76.2566	76.6441	0	0	0	0	1	0	0	0	0	0	0.7	0.3	0	0	0.03	0.13	0.37	0.47	0.08	0	0	0.08	0.42	0.42
119	EC	S	54.0741	68.3616	73.6347	74.7259	0	0	0	1	0	0	0	0	0	0.2	0.8	0	0	0.01	0.02	0.09	0.69	0.19	0	0	0.01	0.08	0.71	0.2
120	NEC	S	62.3684	69.2596	73.5744	74.8062	0	0	0	0	1	0	0	0	0	0.1	0.9	0	0	0	0.02	0.09	0.82	0.07	0	0	0.01	0.07	0.7	0.22
121	EC	S	73.8372	70.7495	71.3565	72.1297	0	0	0	0	1	0	0	0	0	0.1	0.7	0.2	0.02	0	0.02	0.12	0.75	0.09	0.04	0	0	0.09	0.78	0.09
122	NEC	S	65.9449	73.7974	76.0481	77.1894	0	0	0	0	1	0	0	0	0	0	0.8	0.2	0	0	0.02	0.05	0.6	0.33	0	0	0.01	0.04	0.45	0.5
123	NEC	S	68.4899	67.2426	76.2463	75.4785	0	0	0	0	1	0	0	0	0	0.3	0.7	0	0	0	0	0.07	0.48	0.45	0.01	0	0.01	0.08	0.52	0.38
124	EC	S	69.3662	68.5578	76.278	75.882	0	0	0	0	1	0	0	0	0	0	1	0	0	0	0.02	0.07	0.56	0.35	0	0.01	0.01	0.08	0.46	0.44
125	EC	S	62.1739	71.1664	78.5642	77.2932	0	0	0	0	1	0	0	0	0	0.2	0.8	0	0	0	0	0.04	0.39	0.57	0	0	0	0.04	0.49	0.47
126	NEC	S	64.1781	70.8866	78.6611	77.2807	0	0	0	0	1	0	0	0	0	0.1	0.8	0.1	0	0	0	0.03	0.32	0.65	0	0	0.01	0.07	0.36	0.56
127	EC	S	58.5211	56.6717	73.6451	77.1679	0	0	0	1	0	0	0	0	0	0.8	0.2	0	0	0	0.01	0.12	0.55	0.32	0	0	0.01	0.09	0.36	0.54
128	NEC	S	52.3077	58.2162	73.5709	77.1934	0	0	0	1	0	0	0	0	0.1	0.5	0.4	0	0	0	0.04	0.11	0.49	0.36	0	0	0	0.09	0.41	0.5
129	EC	S	66.8121	74.0755	75.1158	77.4398	0	0	0	0	1	0	0	0	0	0.2	0.6	0.2	0	0	0	0.14	0.54	0.32	0	0	0.02	0.07	0.43	0.48
130	EC	S	70.5357	70.7895	73.8083	77.3004	0	0	0	0	1	0	0	0	0	0.3	0.5	0.2	0	0	0.02	0.11	0.62	0.25	0	0	0.02	0.13	0.38	0.47
131	NEC	S	77.4107	70.2427	73.8454	77.354	0	0	0	0	1	0	0	0	0	0.1	0.9	0	0	0	0.04	0.04	0.53	0.39	0	0	0	0.08	0.42	0.5
132	NEC	S	55.9091	63.2683	70.401	74.4622	0	0	0	1	0	0	0	0	0.1	0.3	0.4	0.2	0	0	0.03	0.2	0.62	0.15	0.01	0	0.01	0.07	0.49	0.42
133	NEC	S	65.1299	68.9965	71.4258	74.5927	0	0	0	0	1	0	0	0	0	0.2	0.8	0	0	0	0.04	0.21	0.54	0.21	0.01	0	0.06	0.13	0.43	0.37
134	NEC	S	57.7049	63.4832	71.6633	74.7484	0	0	0	1	0	0	0	0	0	0.5	0.5	0	0	0	0.03	0.15	0.67	0.15	0.02	0	0.02	0.2	0.45	0.31
135	NEC	S	73.8591	74.6469	72.3471	74.8313	0	0	0	0	1	0	0	0	0	0	0.9	0.1	0	0	0.01	0.14	0.67	0.18	0	0.01	0.01	0.2	0.42	0.36
136	NEC	S	56.1765	66.4771	72.7521	75.0194	0	0	0	1	0	0	0	0	0	0.1	0.9	0	0	0	0	0.07	0.71	0.22	0	0	0.03	0.12	0.41	0.44
137	NEC	S	65.8054	68.298	74.6738	75.6286	0	0	0	0	1	0	0	0	0	0	0.9	0.1	0	0	0.01	0.11	0.48	0.4	0.02	0	0.02	0.11	0.38	0.47
138	NEC	S	59.3165	67.0093	74.7179	75.4415	0	0	0	1	0	0	0	0	0	0.3	0.7	0	0	0	0	0.14	0.57	0.29	0.01	0	0.03	0.14	0.4	0.42
139	NEC	S	57.439	69.7988	74.2931	75.8253	0	0	0	1	0	0	0	0	0	0	1	0	0	0	0	0.14	0.56	0.3	0.01	0	0.01	0.09	0.42	0.47
140	EC	S	62.3825	73.4344	74.5918	76.1507	0	0	0	0	1	0	0	0	0	0	0.9	0.1	0	0	0	0.14	0.49	0.37	0.02	0	0.02	0.14	0.41	0.41
141	NEC	S	71.443	73.2486	74.3219	76.0326	0	0	0	0	1	0	0	0	0	0	0.8	0.2	0	0	0.02	0.08	0.52	0.38	0.01	0	0.03	0.11	0.36	0.49
142	EC	S	76.9463	74.2384	71.0833	75.1329	0	0	0	0	1	0	0	0	0	0	0.7	0.3	0.01	0	0.03	0.19	0.53	0.24	0	0	0.04	0.12	0.48	0.36
143	NEC	S	76.9463	74.2384	71.0833	75.1329	0	0	0	0	1	0	0	0	0	0	0.5	0.5	0.02	0	0.08	0.16	0.52	0.22	0.02	0	0.04	0.12	0.42	0.4
144	NEC	S	65.6294	70.4714	75.929	75.2915	0	0	0	0	1	0	0	0	0	0.3	0.4	0.3	0	0	0	0.15	0.37	0.48	0.01	0.01	0.04	0.11	0.48	0.35
145	NEC	S	72.3826	69.8387	70.2278	72.7222	0	0	0	0	1	0	0	0	0	0	1	0	0	0	0.04	0.14	0.76	0.06	0	0	0.03	0.05	0.74	0.18
146	EC	S	80.7143	76.301	73.4957	72.0933	0	0	0	0	0	1	0	0	0	0.1	0.7	0.2	0.02	0	0.03	0.11	0.75	0.09	0.02	0	0.01	0.15	0.72	0.1
147	EC	S	80.8333	76.8981	73.0281	72.2636	0	0	0	0	0	1	0	0	0	0	0.9	0.1	0	0	0.01	0.09	0.83	0.07	0	0	0.03	0.13	0.74	0.1
148	NEC	SW	77.5342	78.8497	81.0219	76.6995	0	0	0	0	1	0	0	0	0	0	0.5	0.5	0	0	0	0.04	0.26	0.7	0.06	0	0.04	0.12	0.28	0.5
149	EC	SW	83.5811	78.2067	81.5839	76.6836	0	0	0	0	0	1	0	0	0	0	0.4	0.6	0.01	0	0.01	0.03	0.14	0.81	0.05	0	0.05	0.14	0.32	0.44
150	NEC	S	64.1946	67.1563	68.3294	71.0859	0	0	0	0	1	0	0	0	0	0	1	0	0.02	0	0.05	0.31	0.6	0.02	0.03	0.01	0.01	0.11	0.76	0.08
151	EC	S	52.7778	50.5792	67.9193	71.148	0	0	0	1	0	0	0	0	0.2	0.4	0.4	0	0.03	0	0.03	0.22	0.69	0.03	0.03	0	0.05	0.13	0.71	0.08
152	NEC	S	45.2299	57.2927	71.4979	72.039	0	0	0	1	0	0	0	0	0.1	0.6	0.2	0.1	0.01	0	0.03	0.14	0.72	0.1	0.02	0	0.03	0.07	0.77	0.11
153	EC	S	45.2299	57.2927	71.4979	72.039	0	0	0	1	0	0	0	0	0.1	0.4	0.4	0.1	0	0	0.04	0.23	0.6	0.13	0.02	0	0.03	0.2	0.67	0.08
154	EC	S	64.1946	67.1563	68.3294	71.0859	0	0	0	0	1	0	0	0	0	0	1	0	0	0	0.03	0.21	0.68	0.08	0.03	0	0.05	0.15	0.72	0.05
155	NEC	SE	59.1748	60.1098	62.5727	60.5225	0	0	0	1	0	0	0	0	0	0.5	0.5	0	0.01	0	0.06	0.36	0.56	0.01	0.05	0	0.1	0.46	0.39	0
156	NEC	SE	65	61.25	61.2633	61.3726	0	0	0	0	1	0	0	0	0	0.5	0.5	0	0.02	0	0.05	0.48	0.45	0	0.07	0	0.05	0.38	0.5	0
157	NEC	SE	62	55.2632	59.0813	61.5043	0	0	0	0	1	0	0	0	0.1	0.6	0.3	0	0.1	0.01	0.11	0.36	0.42	0	0.09	0	0.04	0.51	0.36	0
158	NEC	SE	73.9933	70.9379	60.7758	60.8285	0	0	0	0	1	0	0	0	0	0	1	0	0.09	0	0.1	0.41	0.4	0	0.04	0.01	0.07	0.52	0.35	0.01
159	EC	SW	35	36.7514	62.111	66.1664	0	0	1	0	0	0	0	0	0.6	0.4	0	0	0.01	0	0.38	0.19	0.34	0.08	0.02	0.01	0.19	0.26	0.39	0.13
160	NEC	SW	74.4406	71.0575	61.8543	65.7465	0	0	0	0	1	0	0	0	0	0.2	0.8	0	0.04	0	0.26	0.22	0.38	0.1	0.02	0	0.14	0.28	0.45	0.11
161	EC	SE	35	45.9756	54.5539	57.2209	0	0	1	0	0	0	0.2	0	0.3	0.5	0	0	0.24	0	0.08	0.49	0.19	0	0.21	0	0.09	0.42	0.28	0
162	EC	SE	58.9744	58.8056	59.4295	61.7123	0	0	0	1	0	0	0	0	0	0.5	0.5	0	0.05	0	0.03	0.49	0.43	0	0.1	0	0.05	0.33	0.52	0
163	EC	SE	49.6341	56.0902	59.1459	61.6735	0	0	0	1	0	0	0.1	0	0	0.9	0	0	0.05	0	0.1	0.52	0.33	0	0.03	0	0.14	0.39	0.44	0
164	EC	SE	63.255	62.6286	58.9741	61.585	0	0	0	0	1	0	0	0	0	0.3	0.7	0	0.03	0	0.04	0.63	0.3	0	0.07	0	0.08	0.34	0.51	0
165	EC	SE	35	38.3548	57.765	60.8263	0	0	1	0	0	0	0	0	0.5	0.5	0	0	0.08	0	0.05	0.47	0.4	0	0.07	0	0.09	0.4	0.44	0
166	NEC	SE	63.8889	62.2673	61.8864	61.5226	0	0	0	0	1	0	0	0	0	0.1	0.9	0	0.04	0	0.02	0.47	0.45	0.02	0.16	0	0.06	0.41	0.36	0.01
167	NEC	SE	71.8644	62.515	63.799	61.0925	0	0	0	0	1	0	0	0	0	0.4	0.6	0	0.04	0	0.06	0.31	0.58	0.01	0.04	0	0.05	0.47	0.44	0
168	NEC	SE	46.875	54.9242	58.1474	61.3989	0	0	0	1	0	0	0	0	0	0.9	0.1	0	0.04	0	0.06	0.51	0.39	0	0.08	0	0.08	0.4	0.44	0
169	NEC	SE	68.4899	70.1058	64.2483	60.4804	0	0	0	0	1	0	0	0	0	0	1	0	0	0	0.02	0.26	0.71	0.01	0.05	0.01	0.05	0.33	0.56	0
170	EC	SE	67.6174	61.9124	61.517	61.304	0	0	0	0	1	0	0	0	0	0.2	0.8	0	0	0	0.02	0.38	0.6	0	0.07	0	0.06	0.45	0.42	0
171	NEC	SW	82.4825	83.4032	82.1086	83.0744	0	0	0	0	0	1	0	0	0	0	0	1	0.01	0	0.01	0.05	0.12	0.81	0	0	0	0	0.13	0.87
172	EC	SW	85.2679	82.6522	82.5124	83.0921	0	0	0	0	0	1	0	0	0	0	0.1	0.9	0	0	0.03	0.02	0.19	0.76	0	0	0.01	0	0.05	0.94
173	EC	SW	77.5581	77.394	83.1747	83.6154	0	0	0	0	1	0	0	0	0	0	0.5	0.5	0	0	0	0.01	0.13	0.86	0.01	0	0	0.01	0.11	0.87
174	NEC	SW	85	84.8731	83.5866	83.5284	0	0	0	0	0	1	0	0	0	0	0	1	0	0	0	0.01	0.13	0.86	0	0	0	0.01	0.13	0.86
175	NEC	SW	80.3333	78.0045	83.105	83.6542	0	0	0	0	0	1	0	0	0	0.1	0.4	0.5	0	0	0	0.02	0.14	0.84	0.01	0	0	0.01	0.04	0.94
176	EC	SW	58.9796	59.0177	72.5111	78.3956	0	0	0	1	0	0	0	0	0.1	0.7	0.2	0	0.01	0	0.05	0.19	0.36	0.39	0.03	0	0	0.19	0.3	0.48
177	NEC	SW	47.5342	48.7522	72.403	78.4228	0	0	0	1	0	0	0	0	0.3	0.7	0	0	0.03	0.01	0.02	0.19	0.32	0.43	0.03	0.01	0.04	0.03	0.35	0.54
178	EC	SW	51.3846	46.1849	72.4477	78.4367	0	0	0	1	0	0	0	0	0.2	0.7	0.1	0	0.02	0	0.03	0.21	0.36	0.38	0.02	0	0.05	0.07	0.33	0.53
179	EC	SE	69.1739	69.2924	65.9619	59.7621	0	0	0	0	1	0	0	0	0	0.2	0.8	0	0.1	0	0.04	0.21	0.65	0	0.14	0	0.08	0.43	0.35	0
180	NEC	SE	56.875	59.3932	57.6667	58.352	0	0	0	1	0	0	0	0	0	0.6	0.4	0	0.05	0	0.08	0.48	0.39	0	0.09	0	0.09	0.48	0.34	0
181	NEC	SE	50.4362	42.6901	47.2996	57.5896	0	0	0	1	0	0	0	0	0.3	0.7	0	0	0	0	0.27	0.56	0.17	0	0	0.01	0.07	0.47	0.45	0
182	NEC	SE	55.1042	60.1789	56.2977	58.4628	0	0	0	1	0	0	0	0	0	0.5	0.5	0	0.01	0	0.14	0.48	0.37	0	0.02	0.01	0.04	0.51	0.42	0
183	NEC	SE	58.8095	54.3416	55.5184	59.1507	0	0	0	1	0	0	0	0	0.2	0.3	0.5	0	0.04	0.01	0.28	0.37	0.3	0	0.06	0.01	0.06	0.34	0.53	0
184	EC	SE	63.5366	62.0787	64.5825	60.4345	0	0	0	0	1	0	0	0	0	0.2	0.8	0	0.01	0	0.03	0.31	0.65	0	0.23	0.01	0.07	0.39	0.3	0
185	NEC	SE	53.8542	55.172	62.7471	61.205	0	0	0	1	0	0	0	0	0.1	0.7	0.2	0	0	0	0.03	0.3	0.67	0	0.06	0	0.06	0.42	0.46	0
186	NEC	SE	65.5556	61.9159	64.7326	60.4143	0	0	0	0	1	0	0	0	0	0.2	0.8	0	0.04	0	0.04	0.29	0.63	0	0.11	0.03	0.08	0.39	0.39	0
187	EC	SE	54.1346	55.8068	62.7471	61.205	0	0	0	1	0	0	0	0	0	0.8	0.2	0	0	0	0.05	0.27	0.68	0	0.15	0.01	0.09	0.35	0.4	0
188	EC	SE	61.4706	66.9778	60.1327	60.3444	0	0	0	0	1	0	0	0	0	0.1	0.9	0	0.19	0	0.16	0.29	0.36	0	0.23	0.04	0.09	0.27	0.37	0
189	NEC	SE	61.4	57.2154	59.9284	61.7425	0	0	0	0	1	0	0	0	0.1	0.8	0.1	0	0.03	0	0.05	0.52	0.4	0	0.1	0	0.12	0.37	0.41	0
190	NEC	SE	59.0909	57.78	55.1235	58.2111	0	0	0	1	0	0	0	0	0	0.3	0.7	0	0	0	0.15	0.56	0.29	0	0.01	0	0.03	0.49	0.47	0
191	NEC	SE	63.3158	65.8282	63.3517	60.4046	0	0	0	0	1	0	0	0	0	0.1	0.9	0	0.33	0.01	0.06	0.26	0.34	0	0.2727	0.0101	0.101	0.2626	0.3535	0
192	NEC	SE	0	35	65.947	59.9881	1	0	0	0	0	0	0.4	0	0.5	0.1	0	0	0.6146	0	0.0312	0.0521	0.3021	0	0.3763	0.0108	0.129	0.2366	0.2473	0
193	NEC	SE	58.617	61.5417	59.3094	60.7618	0	0	0	1	0	0	0	0	0	0.2	0.8	0	0.06	0.01	0.08	0.45	0.4	0	0.03	0.01	0.05	0.45	0.45	0.01
194	NEC	SE	36.9737	55.5578	61.5054	61.1551	0	0	1	0	0	0	0	0	0.1	0.3	0.6	0	0.03	0	0.05	0.4	0.51	0.01	0.05	0	0.07	0.49	0.39	0
195	NEC	SE	75	71.7213	65.0316	59.6211	0	0	0	0	1	0	0.2	0	0	0.1	0.7	0	0.38	0.02	0.02	0.16	0.42	0	0.2651	0.0241	0.0843	0.3012	0.3253	0
196	EC	SE	39.2857	61.9163	51.7349	48.6646	0	0	1	0	0	0	0.1	0	0.1	0.5	0.3	0	0.09	0	0.23	0.6	0.08	0	0.11	0.02	0.19	0.57	0.11	0
197	NEC	SE	58.871	69.1905	61.281	61.3099	0	0	0	1	0	0	0	0	0	0.4	0.5	0.1	0.01	0	0.03	0.41	0.55	0	0.07	0	0.07	0.45	0.41	0
198	EC	SE	55	56.3625	50.2705	48.6288	0	0	0	1	0	0	0	0	0	1	0	0	0.08	0.01	0.31	0.57	0.03	0	0.11	0.04	0.31	0.45	0.09	0
199	EC	SE	51.5854	43.8535	50.4489	48.4843	0	0	0	1	0	0	0.1	0	0.1	0.8	0	0	0.14	0.05	0.26	0.49	0.06	0	0.12	0.06	0.2	0.57	0.05	0
200	EC	SE	51.5	50.928	49.9316	48.8687	0	0	0	1	0	0	0	0	0.3	0.7	0	0	0.09	0.01	0.29	0.53	0.08	0	0.13	0.06	0.24	0.55	0.02	0
201	NEC	SE	56.5278	54.6804	49.4344	48.9249	0	0	0	1	0	0	0	0	0.2	0.8	0	0	0.1	0	0.37	0.48	0.05	0	0.16	0.06	0.22	0.49	0.07	0
202	EC	SE	56.6667	55.4703	60.1227	61.8058	0	0	0	1	0	0	0	0	0	0.9	0.1	0	0.05	0	0.01	0.44	0.5	0	0.11	0	0.04	0.37	0.47	0.01
203	NEC	SE	57.1359	57.5102	62.7706	60.8781	0	0	0	1	0	0	0	0	0	0.7	0.3	0	0.01	0	0.03	0.36	0.6	0	0.12	0	0.08	0.29	0.51	0
204	NEC	SE	63.3893	63.2114	61.6618	61.7632	0	0	0	0	1	0	0	0	0	0.5	0.5	0	0.08	0	0.02	0.36	0.54	0	0.12	0	0.03	0.34	0.5	0.01
205	EC	SE	43.6364	47.1467	60.7714	60.6955	0	0	0	1	0	0	0	0	0	1	0	0	0.16	0.01	0.01	0.41	0.41	0	0.15	0	0.09	0.39	0.37	0
206	NEC	SE	27.7	35.7064	50.1253	58.566	0	0	1	0	0	0	0	0	0.8	0.2	0	0	0	0	0.24	0.54	0.22	0	0	0	0.07	0.42	0.5	0.01
207	NEC	SE	39.2623	50.2282	55.0309	57.8615	0	0	1	0	0	0	0	0	0.2	0.5	0.3	0	0	0	0.09	0.59	0.32	0	0.02	0	0.11	0.47	0.4	0
208	NEC	SE	60.8042	62.4217	56.4115	60.0652	0	0	0	0	1	0	0	0	0	0.4	0.6	0	0.09	0	0.09	0.62	0.2	0	0.12	0.02	0.1	0.36	0.4	0
209	NEC	SE	43.9041	56.9062	58.5714	58.6474	0	0	0	1	0	0	0	0	0	0.8	0.2	0	0.05	0.01	0.09	0.49	0.36	0	0.09	0	0.07	0.53	0.31	0
210	NEC	SE	49.2742	46.1506	51.3928	57.0368	0	0	0	1	0	0	0	0	0	1	0	0	0	0	0.07	0.74	0.19	0	0	0	0.13	0.51	0.36	0
211	NEC	SE	42.4324	44.3437	51.1049	56.8258	0	0	0	1	0	0	0	0	0.1	0.9	0	0	0	0	0.07	0.81	0.12	0	0	0	0.06	0.49	0.45	0
212	NEC	SE	48.1544	47.4071	51.4646	58.0075	0	0	0	1	0	0	0	0	0.3	0.6	0.1	0	0	0	0.11	0.7	0.19	0	0	0	0.09	0.51	0.4	0
213	EC	SE	48.1544	47.4071	51.4646	58.0075	0	0	0	1	0	0	0	0	0.2	0.7	0.1	0	0	0	0.09	0.71	0.2	0	0.01	0.01	0.15	0.42	0.41	0
214	EC	SE	32.5676	42.5272	53.0191	57.425	0	0	1	0	0	0	0	0	0.2	0.8	0	0	0	0	0.07	0.63	0.3	0	0.01	0	0.19	0.45	0.35	0
215	EC	SW	47	55.355	72.666	78.1091	0	0	0	0	0	1	0	0	0	1	0	0	0	0	0.02	0.18	0.41	0.39	0.01	0	0.02	0.11	0.25	0.61
216	EC	SW	62.5839	66.6502	71.6437	78.0916	0	0	0	0	1	0	0	0	0	0.2	0.3	0.5	0.02	0	0.02	0.19	0.43	0.34	0.02	0	0.03	0.07	0.35	0.53
217	NEC	SE	41.1062	39.0706	49.7463	58.3038	0	0	0	1	0	0	0	0	0.6	0.4	0	0	0	0.01	0.25	0.52	0.22	0	0.01	0	0.05	0.44	0.48	0.02
218	NEC	SE	54.0604	48.9626	56.65	59.0929	0	0	0	1	0	0	0	0	0.2	0.4	0.4	0	0.01	0	0.21	0.41	0.37	0	0.06	0	0.06	0.45	0.43	0
219	EC	SE	37.7885	49.8037	57.9593	58.4531	0	0	1	0	0	0	0	0.1	0.2	0.6	0.1	0	0.08	0	0.04	0.56	0.32	0	0.12	0.02	0.1	0.4	0.36	0
220	EC	SE	54.6939	55.308	60.5628	61.9057	0	0	0	1	0	0	0	0	0	0.8	0.2	0	0.03	0	0.01	0.5	0.46	0	0.06	0	0.05	0.4	0.49	0
221	EC	SW	49.1096	50.8721	73.1949	79.4613	0	0	0	1	0	0	0	0	0.1	0.8	0.1	0	0	0	0.04	0.21	0.3	0.45	0	0	0.02	0.06	0.27	0.65
222	EC	SW	85	84.8555	80.9844	82.9814	0	0	0	0	0	1	0	0	0	0	0	1	0	0.01	0.01	0.01	0.05	0.92	0	0	0.01	0.01	0.11	0.87
223	EC	SE	65.6164	61.3247	64.8502	60.4015	0	0	0	0	1	0	0	0	0	0.4	0.6	0	0.09	0	0.04	0.36	0.51	0	0.17	0.01	0.06	0.34	0.42	0
224	EC	SE	43.75	52.4882	61.3336	60.6986	0	0	0	1	0	0	0.1	0	0	0.8	0.1	0	0.03	0	0.09	0.3	0.58	0	0.01	0.01	0.06	0.48	0.44	0
225	NEC	SE	68.5955	65.8114	66.0927	66.7367	0	0	0	0	1	0	0	0	0	0.2	0.8	0	0.03	0	0.02	0.21	0.73	0.01	0.03	0	0.02	0.17	0.78	0
226	NEC	SE	0	45	48.2344	50.1983	1	0	0	0	0	0	0.7	0	0	0.3	0	0	0.23	0	0.08	0.66	0.03	0	0.29	0.01	0.06	0.55	0.09	0
227	NEC	SE	66.0769	60.4684	54.523	61.218	0	0	0	0	1	0	0	0	0	0.4	0.6	0	0.06	0.01	0.14	0.49	0.3	0	0.16	0.01	0.11	0.27	0.45	0
228	NEC	SE	38.1111	49.5763	60.7926	62.2351	0	0	1	0	0	0	0	0	0.4	0.6	0	0	0.12	0.01	0.1	0.46	0.28	0.03	0.39	0	0.08	0.19	0.34	0
229	NEC	SE	70.7143	70.9504	55.5556	61.2876	0	0	0	0	1	0	0.4	0	0	0.1	0.5	0	0.08	0.01	0.15	0.48	0.28	0	0.08	0	0.07	0.39	0.46	0
230	NEC	SE	65.1064	55.9109	61.29	61.4405	0	0	0	0	1	0	0	0	0.1	0.7	0.2	0	0.06	0	0.05	0.41	0.47	0.01	0.01	0	0.1	0.43	0.46	0
231	NEC	SE	53.0822	62.0433	60.6753	59.9254	0	0	0	1	0	0	0	0	0	0.1	0.9	0	0.12	0	0.04	0.34	0.5	0	0.1	0	0.08	0.46	0.35	0.01
232	EC	SE	63.5714	60.7803	60.4824	61.5288	0	0	0	0	1	0	0	0	0	0.5	0.5	0	0.02	0	0.04	0.53	0.41	0	0.06	0	0.11	0.53	0.3	0
233	NEC	SE	57.6389	63.093	59.8668	60.1499	0	0	0	1	0	0	0	0	0	0.2	0.8	0	0.14	0.03	0.05	0.38	0.4	0	0.07	0	0.06	0.51	0.36	0
234	NEC	S	60.0515	65.8348	75.8171	77.289	0	0	0	0	1	0	0	0	0	0.5	0.4	0.1	0.01	0	0.09	0.19	0.25	0.46	0.02	0	0.05	0.12	0.25	0.56
235	NEC	SE	0	40.3846	44.596	53.8102	1	0	0	0	0	0	0.6	0	0.1	0.3	0	0	0.59	0	0.09	0.31	0.01	0	0.63	0	0.08	0.25	0.03	0.01
236	NEC	SE	45	46.4563	60.7406	58.7414	0	0	0	1	0	0	0.2	0	0	0.8	0	0	0.06	0	0.04	0.5	0.4	0	0.12	0	0.08	0.43	0.37	0
237	NEC	SE	59.0625	57.7925	61.9888	57.8547	0	0	0	1	0	0	0	0	0	0.8	0.2	0	0.02	0	0.01	0.39	0.58	0	0.11	0	0.05	0.53	0.31	0
238	EC	SE	51.1765	50.4516	54.4584	60.3766	0	0	0	1	0	0	0	0	0	1	0	0	0.02	0.03	0.21	0.43	0.31	0	0.22	0.02	0.09	0.31	0.36	0
239	NEC	SE	45	47.5148	52.2573	57.5625	0	0	0	1	0	0	0	0	0	1	0	0	0.25	0	0.12	0.54	0.09	0	0.29	0.03	0.16	0.3	0.22	0
240	EC	SE	45	49.2379	56.4435	61.1384	0	0	0	1	0	0	0	0	0	0.9	0.1	0	0.1	0	0.11	0.5	0.29	0	0.05	0.01	0.06	0.4	0.48	0
241	NEC	SE	50.8824	58.2051	58.6144	59.0887	0	0	0	1	0	0	0.2	0	0	0.7	0.1	0	0.13	0	0.05	0.52	0.3	0	0.1	0	0.06	0.43	0.41	0
242	NEC	SE	30.1351	41.5158	55.4258	54.0903	0	0	1	0	0	0	0.1	0	0.3	0.6	0	0	0.26	0	0.07	0.41	0.26	0	0.27	0	0.02	0.56	0.15	0
243	EC	SE	63.9091	50	57.0866	61.8432	0	0	0	0	1	0	0	0	0.1	0.7	0.2	0	0.33	0	0.07	0.3	0.3	0	0.26	0.01	0.07	0.29	0.37	0
244	EC	SE	0	47.2951	57.4832	59.3895	1	0	0	0	0	0	0.1	0	0	0.8	0.1	0	0.21	0.01	0.11	0.44	0.23	0	0.18	0.02	0.12	0.34	0.34	0
245	NEC	SE	52.5	54.1958	60.6373	60.3823	0	0	0	1	0	0	0	0	0	0.7	0.3	0	0.02	0	0.04	0.56	0.37	0.01	0.07	0	0.05	0.52	0.36	0
246	NEC	SE	50.5556	64.3636	61.8247	59.3566	0	0	0	1	0	0	0	0	0	0.4	0.6	0	0.14	0	0.05	0.47	0.34	0	0.08	0	0.07	0.53	0.32	0
247	NEC	SE	37.2222	40.6735	54.1788	60.8754	0	0	1	0	0	0	0	0	0.9	0.1	0	0	0.08	0.04	0.22	0.42	0.24	0	0.21	0.01	0.11	0.3	0.37	0
248	NEC	SE	45	44.2241	56.2883	62.4357	0	0	0	1	0	0	0.2	0	0.1	0.7	0	0	0.1	0	0.16	0.5	0.23	0.01	0.06	0.01	0.07	0.33	0.51	0.02
249	NEC	SE	35	48.8624	53.3224	58.7984	0	0	1	0	0	0	0.4	0	0.3	0.3	0	0	0.2	0.01	0.11	0.5	0.18	0	0.22	0.01	0.12	0.38	0.24	0.03
250	EC	S	44.7143	39.3732	63.5926	75.3485	0	0	0	1	0	0	0	0	0.5	0.3	0.2	0	0.06	0.02	0.19	0.3	0.33	0.1	0.04	0	0.07	0.17	0.35	0.37
251	NEC	SE	71.25	48.7073	67.1864	61.6634	0	0	0	0	1	0	0.2	0	0.2	0.6	0	0	0.04	0	0.04	0.25	0.63	0.04	0.03	0	0.05	0.38	0.53	0.01
252	EC	SE	35	47.6506	50.2106	57.017	0	0	1	0	0	0	0.4	0.1	0.3	0.2	0	0	0.33	0.03	0.14	0.34	0.16	0	0.27	0.04	0.11	0.27	0.31	0
253	NEC	SE	70.3247	68.6747	65.9512	62.9967	0	0	0	0	1	0	0	0	0	0.1	0.9	0	0.28	0	0.08	0.16	0.47	0.01	0.21	0.01	0.05	0.35	0.37	0.01
254	EC	SE	63.1429	61.1176	56.6023	58.7829	0	0	0	0	1	0	0	0	0	0.3	0.7	0	0.31	0	0.07	0.26	0.36	0	0.22	0.01	0.13	0.28	0.36	0
255	NEC	SE	57.8571	58.1487	61.7065	60.2031	0	0	0	1	0	0	0	0	0	0.9	0.1	0	0.03	0	0.05	0.44	0.47	0.01	0.02	0	0.05	0.44	0.49	0
256	NEC	SE	62.9167	55.8264	51.2788	58.0293	0	0	0	0	1	0	0	0	0	0.8	0.2	0	0.14	0	0.04	0.72	0.1	0	0.07	0	0.04	0.58	0.3	0.01
257	NEC	NE	25.9091	39.8649	61.3573	63.4523	0	0	1	0	0	0	0	0.4	0.2	0.4	0	0	0.19	0.01	0.14	0.27	0.3	0.09	0.14	0.02	0.11	0.27	0.39	0.07
258	EC	NE	49.5652	55.451	58.6156	58.0175	0	0	0	1	0	0	0	0	0	0.7	0.3	0	0.03	0	0.09	0.5	0.36	0.02	0.08	0	0.14	0.43	0.34	0.01
259	NEC	NE	35	35	60.3659	62.1614	0	0	1	0	0	0	0.6	0	0.4	0	0	0	0.2	0	0.17	0.39	0.2	0.04	0.17	0	0.12	0.37	0.31	0.03
260	NEC	NE	28.9423	40.1059	56.4109	60.4811	0	0	1	0	0	0	0	0	0.6	0.3	0.1	0	0.1	0	0.1	0.48	0.32	0	0.12	0	0.07	0.43	0.38	0
261	EC	NE	0	51.0638	56.4847	58.8217	1	0	0	0	0	0	0.3	0	0	0.5	0.2	0	0.05	0.01	0.09	0.52	0.3	0.03	0.07	0	0.1	0.49	0.34	0
262	EC	NE	46.203	52.872	61.225	60.8684	0	0	0	1	0	0	0	0	0	0.9	0.1	0	0.1	0.03	0.09	0.29	0.48	0.01	0.3	0.02	0.13	0.28	0.25	0.02
263	EC	NE	45.3947	53.6301	58.313	63.5847	0	0	0	1	0	0	0	0	0.3	0.4	0.3	0	0.16	0	0.14	0.36	0.31	0.03	0.07	0	0.12	0.27	0.46	0.08
264	EC	NE	64.6226	73.2848	70.9595	69.6295	0	0	0	0	1	0	0	0	0	0.2	0.7	0.1	0.01	0	0.01	0.18	0.67	0.13	0.02	0	0.06	0.25	0.6	0.07
265	EC	NE	75.4587	76.1284	71.4679	69.5277	0	0	0	0	1	0	0	0	0	0	1	0	0.01	0	0.02	0.06	0.74	0.17	0.01	0.01	0.05	0.25	0.62	0.06
266	EC	NE	0	44.0789	62.984	67.4711	1	0	0	0	0	0	0.3	0	0.2	0.4	0	0.1	0.16	0.01	0.08	0.28	0.4	0.07	0.07	0.02	0.06	0.22	0.57	0.06
267	EC	NE	30	50.6934	63.4868	68.6978	0	0	1	0	0	0	0	0	0.6	0.3	0.1	0	0.09	0	0.15	0.35	0.39	0.02	0.09	0.01	0.1	0.21	0.51	0.08
268	NEC	NE	57.0896	57.6047	59.6416	63.6607	0	0	0	1	0	0	0.1	0	0.1	0.4	0.4	0	0.16	0.01	0.16	0.31	0.3	0.06	0.1	0.01	0.18	0.29	0.4	0.02
269	NEC	NE	66.5625	63.7387	60.3596	63.6139	0	0	0	0	1	0	0.3	0	0.1	0.2	0.4	0	0.19	0.01	0.14	0.3	0.26	0.1	0.11	0.02	0.1	0.26	0.47	0.04
270	NEC	NE	68.985	57.3838	60.9061	63.7592	0	0	0	0	1	0	0	0	0	0.5	0.5	0	0.36	0.01	0.12	0.2	0.22	0.09	0.14	0.02	0.12	0.33	0.36	0.03
271	NEC	NE	42.8824	49.7671	63.1693	64.5519	0	0	0	1	0	0	0.1	0	0.4	0.5	0	0	0.07	0.01	0.09	0.25	0.49	0.09	0.2	0	0.08	0.25	0.44	0.03
272	NEC	NE	50	51.8276	56.0871	65.9292	0	0	0	1	0	0	0	0	0.1	0.8	0.1	0	0.22	0.07	0.08	0.33	0.28	0.02	0.24	0.02	0.07	0.24	0.3	0.13
273	NEC	NE	0	0	60.3282	65.4126	1	0	0	0	0	0	0.9	0	0.1	0	0	0	0.27	0.02	0.07	0.29	0.35	0	0.24	0.01	0.09	0.22	0.29	0.15
274	NEC	NE	62.4747	61.0243	67.05	64.3804	0	0	0	0	1	0	0	0.3	0.1	0.1	0.5	0	0.07	0.01	0.11	0.27	0.44	0.1	0.23	0.01	0.16	0.22	0.34	0.04
275	NEC	NE	66.6778	71.7356	68.3177	64.2434	0	0	0	0	1	0	0	0	0	0	1	0	0.22	0.01	0.11	0.17	0.43	0.06	0.29	0.01	0.1	0.23	0.34	0.03
276	NEC	NE	66.0738	71.9394	66.0748	64.5506	0	0	0	0	1	0	0	0	0	0	1	0	0.13	0.02	0.11	0.23	0.47	0.04	0.23	0.03	0.11	0.19	0.39	0.05
277	EC	NE	53.8312	66.1017	71.5141	71.9226	0	0	0	1	0	0	0	0	0	0.5	0.5	0	0.03	0	0.06	0.17	0.44	0.3	0.01	0.01	0.07	0.14	0.59	0.18
278	EC	NE	24.1837	26.1888	63.7041	68.3905	0	0	1	0	0	0	0	0.4	0.5	0.1	0	0	0.08	0.01	0.11	0.34	0.43	0.03	0	0	0.08	0.3	0.54	0.08
279	EC	NE	56.4179	66.7656	72.2452	72.4616	0	0	0	1	0	0	0	0	0	0.4	0.6	0	0.01	0.01	0.02	0.2	0.51	0.25	0.01	0.01	0.03	0.25	0.5	0.2
280	EC	NE	35	47.2807	69.4643	71.2472	0	0	1	0	0	0	0.4	0	0.3	0.2	0.1	0	0.12	0	0.15	0.15	0.46	0.12	0.05	0.01	0.07	0.23	0.42	0.22
281	NEC	NE	35	35.9202	61.3203	62.5958	0	0	1	0	0	0	0	0	0.9	0	0.1	0	0.21	0.01	0.15	0.34	0.26	0.03	0.09	0.03	0.13	0.38	0.34	0.03
282	NEC	NE	68.5	49.0816	60.4004	62.9636	0	0	0	0	1	0	0.3	0	0.1	0.4	0.2	0	0.3	0.03	0.2	0.28	0.15	0.04	0.23	0	0.13	0.31	0.3	0.03
283	NEC	NE	55.0935	54.1131	59.9069	63.9249	0	0	0	1	0	0	0	0	0.2	0.6	0.2	0	0.15	0.01	0.17	0.28	0.35	0.04	0.16	0	0.13	0.24	0.42	0.05
284	NEC	NE	61.3415	61.0081	60.0052	61.1027	0	0	0	0	1	0	0.2	0	0	0.4	0.4	0	0.05	0.03	0.08	0.37	0.47	0	0.14	0	0.1	0.31	0.42	0.03
285	EC	NE	72.9195	74.0856	72.4072	71.8959	0	0	0	0	1	0	0	0	0	0	1	0	0.07	0	0.08	0.17	0.46	0.22	0.13	0	0.06	0.21	0.42	0.18
286	EC	NE	66.1628	65.7076	71.8534	71.7215	0	0	0	0	1	0	0.1	0	0	0.1	0.8	0	0.13	0.01	0.13	0.09	0.46	0.18	0.04	0.01	0.15	0.19	0.38	0.23
287	EC	NE	17.6087	36.0112	63.7657	72.0509	0	1	0	0	0	0	0.2	0.1	0.5	0.2	0	0	0.03	0.01	0.24	0.23	0.29	0.2	0.03	0.01	0.11	0.14	0.32	0.39
288	EC	NE	56.7105	64.9352	55.594	72.1741	0	0	0	1	0	0	0	0	0	0.5	0.5	0	0.04	0.01	0.32	0.24	0.33	0.06	0.05	0	0.09	0.15	0.39	0.32
289	EC	NE	60.2809	52.6584	52.8199	71.8288	0	0	0	0	1	0	0	0	0.1	0.7	0.2	0	0.03	0.01	0.35	0.26	0.33	0.02	0.03	0	0.18	0.13	0.38	0.28
290	EC	NE	35.1852	51.7925	61.3952	72.7852	0	0	1	0	0	0	0	0	0.2	0.7	0.1	0	0.01	0	0.19	0.22	0.47	0.11	0.04	0.01	0.07	0.13	0.45	0.3
291	EC	NE	65.604	44.1168	58.302	72.3838	0	0	0	0	1	0	0	0	0.7	0.1	0.2	0	0.05	0	0.26	0.24	0.36	0.09	0	0	0.09	0.23	0.36	0.32
292	EC	NE	68.7584	60.6304	63.0309	72.8775	0	0	0	0	1	0	0	0	0.3	0.2	0.5	0	0.02	0.02	0.15	0.22	0.44	0.15	0.03	0	0.07	0.13	0.45	0.32
293	EC	NE	70.5319	76.335	68.2403	68.8479	0	0	0	0	1	0	0	0	0	0.1	0.8	0.1	0.08	0.03	0.15	0.27	0.34	0.13	0.02	0.02	0.14	0.19	0.46	0.17
294	EC	NE	80.037	79.8134	72.7376	68.5355	0	0	0	0	0	1	0.1	0	0	0.1	0.4	0.4	0.04	0	0.11	0.16	0.42	0.27	0.06	0.03	0.18	0.15	0.37	0.21
295	NEC	NE	61.7949	49.0809	61.2868	63.1581	0	0	0	0	1	0	0	0	0.4	0.4	0.2	0	0.2	0	0.21	0.23	0.32	0.04	0.24	0.01	0.08	0.28	0.35	0.04
296	NEC	NE	27.1481	38.315	52.8571	58.6475	0	0	1	0	0	0	0	0	0.7	0.3	0	0	0.03	0	0.14	0.55	0.28	0	0.11	0	0.12	0.5	0.25	0.02
297	NEC	SW	83.255	71.6224	80.2567	80.3406	0	0	0	0	0	1	0	0	0	0.3	0.2	0.5	0	0	0	0.06	0.22	0.72	0	0	0.04	0.09	0.2	0.67
298	NEC	SW	72.0504	74.7222	83.2337	83.2238	0	0	0	0	1	0	0	0	0	0.1	0.4	0.5	0	0	0	0	0.07	0.93	0	0	0	0.01	0.06	0.93
299	NEC	SW	73.1208	71.777	68.9677	69.5121	0	0	0	0	1	0	0	0	0	0	1	0	0	0	0.01	0.19	0.73	0.07	0.01	0	0.15	0.25	0.44	0.15
300	NEC	SW	82.037	77.7816	81.9776	80.7092	0	0	0	0	0	1	0	0	0	0	0.4	0.6	0	0	0.01	0	0.2	0.79	0	0	0	0.05	0.26	0.69
301	EC	SW	68.1092	67.2677	77.7119	79.6866	0	0	0	0	1	0	0	0	0	0	0.7	0.3	0	0	0.03	0.06	0.28	0.63	0	0	0.02	0.06	0.22	0.7
302	EC	SW	85	85	81.0834	80.9184	0	0	0	0	0	1	0	0	0	0	0	1	0	0	0.04	0.06	0.18	0.72	0	0	0.01	0.03	0.23	0.73
303	NEC	SW	83.9933	81.3679	82.8479	77.2337	0	0	0	0	0	1	0	0	0	0.2	0.3	0.5	0	0	0.01	0.04	0.08	0.87	0	0	0.04	0.08	0.35	0.53
304	EC	SW	66.6071	76.7905	82.5583	77.4125	0	0	0	0	1	0	0	0	0	0.3	0.3	0.4	0	0	0.01	0.04	0.14	0.81	0.02	0	0.03	0.05	0.36	0.54
305	NEC	SW	82.7358	77.7199	82.6773	78.2982	0	0	0	0	0	1	0	0	0	0	0.6	0.4	0	0	0	0.03	0.1	0.87	0	0.01	0.03	0.12	0.29	0.55
306	EC	SW	68.1304	67.3243	79.5737	77.4208	0	0	0	0	1	0	0	0	0	0.3	0.7	0	0	0	0	0.01	0.32	0.67	0	0	0.02	0.09	0.34	0.55
307	EC	SW	82.3826	82.7574	78.6052	76.4755	0	0	0	0	0	1	0	0	0	0	0.2	0.8	0	0	0	0.01	0.46	0.53	0	0	0.07	0.13	0.35	0.45
308	EC	SW	81.1074	80.275	78.1141	76.2816	0	0	0	0	0	1	0	0	0	0	0.4	0.6	0	0	0	0.04	0.56	0.4	0.01	0	0.02	0.13	0.39	0.45
309	EC	SW	72.4497	75.7193	76.8291	75.2076	0	0	0	0	1	0	0	0	0	0	0.4	0.6	0	0	0.02	0.03	0.5	0.45	0	0	0.06	0.09	0.42	0.43
310	NEC	SW	73.9933	71.8829	76.8911	75.2618	0	0	0	0	1	0	0	0	0	0	1	0	0	0	0.03	0.1	0.41	0.46	0	0	0.05	0.17	0.51	0.27
311	EC	SW	69.8322	72.8571	79.0662	77.1213	0	0	0	0	1	0	0	0	0	0.1	0.6	0.3	0	0	0.02	0.04	0.43	0.51	0	0	0.02	0.11	0.41	0.46
312	NEC	SW	76.7949	68.0769	77.0532	75.2616	0	0	0	0	1	0	0	0	0.3	0.1	0.6	0	0	0	0.01	0.09	0.46	0.44	0	0	0.06	0.13	0.38	0.43
313	NEC	SW	60.3285	61.5141	76.3961	74.7431	0	0	0	0	1	0	0	0	0.1	0.5	0.4	0	0	0	0.02	0.09	0.48	0.41	0	0	0.05	0.12	0.43	0.4
314	NEC	SW	66.8644	63.2129	75.2998	74.4673	0	0	0	0	1	0	0	0	0	0.1	0.8	0.1	0.01	0	0.04	0.09	0.49	0.37	0	0	0.05	0.14	0.39	0.42
315	NEC	SW	79.2953	81.0993	70.8767	69.5714	0	0	0	0	1	0	0	0	0	0	0.2	0.8	0	0.01	0.01	0.15	0.75	0.08	0.03	0	0.02	0.31	0.44	0.2
316	NEC	SW	74.5973	73.6873	70.079	69.588	0	0	0	0	1	0	0	0	0	0	1	0	0	0	0.01	0.17	0.71	0.11	0.02	0	0.08	0.19	0.54	0.17
317	NEC	SW	69.8227	68.3727	69.4493	69.7303	0	0	0	0	1	0	0	0	0	0.2	0.8	0	0.02	0	0.18	0.15	0.48	0.17	0.03	0	0.06	0.26	0.42	0.23
318	NEC	SW	77.0134	76.3963	72.3471	69.9205	0	0	0	0	1	0	0	0	0	0	0.6	0.4	0	0	0.03	0.1	0.7	0.17	0.04	0	0.11	0.2	0.43	0.22
319	NEC	SW	75.7383	76.3963	71.4926	69.8107	0	0	0	0	1	0	0	0	0	0	1	0	0	0	0.04	0.08	0.71	0.17	0.03	0.01	0.12	0.22	0.43	0.19
320	EC	SW	73.1752	65.8438	66.5185	69.5287	0	0	0	0	1	0	0	0	0	0.2	0.8	0	0.01	0.01	0.23	0.19	0.45	0.11	0.02	0	0.09	0.18	0.51	0.2
321	NEC	SW	72.7852	66.844	66.3827	69.568	0	0	0	0	1	0	0	0	0	0.2	0.8	0	0.01	0.01	0.18	0.21	0.46	0.13	0.01	0	0.09	0.3	0.41	0.19
322	NEC	SE	52.1901	56.1007	57.1577	59.6504	0	0	0	1	0	0	0	0	0	0.9	0.1	0	0.06	0	0.1	0.5	0.34	0	0.16	0	0.07	0.44	0.33	0
323	EC	S	69.7748	69.1295	47.9032	57.1964	0	0	0	0	1	0	0	0	0	0	1	0	0.18	0.01	0.35	0.28	0.18	0	0.2	0.02	0.23	0.25	0.3	0
324	EC	S	56.9672	50.7143	47.265	57.3508	0	0	0	1	0	0	0	0	0.2	0.6	0.2	0	0.12	0.07	0.38	0.27	0.16	0	0.25	0.01	0.22	0.29	0.23	0
325	EC	S	56.4493	56.7284	66.6065	67.7964	0	0	0	1	0	0	0	0	0	0.8	0.2	0	0.04	0	0.08	0.25	0.62	0.01	0.13	0	0.09	0.22	0.56	0
326	NEC	S	54.4245	57.8429	66.4735	67.8055	0	0	0	1	0	0	0	0	0	0.7	0.3	0	0.05	0	0.08	0.25	0.62	0	0.03	0	0.1	0.3	0.56	0.01
327	EC	S	41.2931	49.0249	67.6476	68.7994	0	0	0	1	0	0	0	0	0.2	0.7	0.1	0	0.02	0	0.1	0.2	0.68	0	0.03	0.01	0.09	0.19	0.68	0
328	EC	S	46.9048	55.2662	66.9659	67.0748	0	0	0	1	0	0	0.2	0	0	0.5	0.3	0	0.07	0	0.05	0.18	0.69	0.01	0.11	0	0.07	0.17	0.65	0
329	NEC	S	46.5714	54.165	48.1787	56.6977	0	0	0	1	0	0	0	0	0.3	0.6	0.1	0	0.19	0.01	0.3	0.3	0.2	0	0.3	0.02	0.24	0.19	0.25	0
330	EC	S	45.1852	48.1034	48	56.6229	0	0	0	1	0	0	0	0	0.2	0.8	0	0	0.19	0	0.24	0.41	0.16	0	0.23	0	0.27	0.25	0.25	0
331	NEC	S	53.5567	64.5545	66.8847	68.7913	0	0	0	1	0	0	0	0	0.1	0.5	0.4	0	0.02	0.01	0.05	0.24	0.68	0	0.01	0	0.09	0.12	0.78	0
332	EC	S	57.2321	65.3604	66.8847	68.7913	0	0	0	1	0	0	0.1	0	0.2	0.3	0.4	0	0.01	0	0.09	0.24	0.66	0	0.04	0	0.11	0.15	0.7	0
333	NEC	S	70.3571	61.6867	71.5402	72.1052	0	0	0	0	1	0	0.2	0	0.2	0.2	0.4	0	0.02	0	0.04	0.14	0.75	0.05	0.02	0	0.03	0.16	0.73	0.06
334	NEC	S	71.9799	59.6328	67.5463	71.8337	0	0	0	0	1	0	0	0	0	0.5	0.5	0	0	0	0.01	0.21	0.74	0.04	0.01	0	0.02	0.12	0.8	0.05
335	EC	SW	47.2695	53.3279	67.331	66.7046	0	0	0	1	0	0	0	0	0	0.6	0.4	0	0.02	0.06	0.09	0.09	0.66	0.08	0.02	0.02	0.1	0.26	0.42	0.18
336	EC	SW	74.2683	79.9755	83.5866	82.7944	0	0	0	0	1	0	0	0	0	0	0.4	0.6	0	0	0	0	0.1	0.9	0	0	0.01	0.03	0.14	0.82
